# Supplementary material for: Shotgun Metagenomics-Guided Prediction Reveals the Metal Tolerance and Antibiotic Resistance of Microbes in Poly-Extreme Environments in the Danakil Depression, Afar Region
Source: Antibiotics (Basel). 2023 Dec 4;12(12):1697. doi: 10.3390/antibiotics12121697 (PMC10740858; doi:10.3390/antibiotics12121697)
Supplement: Supplementary file 1 [file antibiotics-12-01697-s001.zip]

Archive with 1 entries (1 files):
- antibiotics-2717270-supplementary.xlsx
