# Supplementary material for: Shotgun Metagenomics-Guided Prediction Reveals the Metal Tolerance and Antibiotic Resistance of Microbes in Poly-Extreme Environments in the Danakil Depression, Afar Region
Source: Antibiotics (Basel). 2023 Dec 4;12(12):1697. doi: 10.3390/antibiotics12121697 (PMC10740858; doi:10.3390/antibiotics12121697)
Supplement: Supplementary file 1 [file antibiotics-12-01697-s001.zip › antibiotics-2717270-supplementary.xlsx]

## Sheet: S1
Supplementary Table S1. Details of antibiotic resistance genes
Lake Afdera	Assale salt plain	ARO_name	Antimicrobial resistance	Taxonomy
134.789	0	OXA-363	Beta Lactam	Bacteria
35.4969	0	abeM	Multidrug	Proteobacteria
31.9893	0	OXA-58	Beta Lactam	Proteobacteria
37.7391	0	ACC-1	Beta Lactam	Proteobacteria
238.583	0	sul2	Sulfonamide	Proteobacteria
162.146	0	tet39	Tetracycline	Bacteria
24.2445	0	abeS	Multidrug	Proteobacteria
11.0021	0	OXA-50	Beta Lactam	Proteobacteria
27.0294	0	mgrA	Multidrug	Bacteria
26.7761	0	adeJ	Multidrug	Proteobacteria
1994.72	0	ANT3-IIc	Aminoglycoside	Proteobacteria
140.109	0	vatD	Streptogramin	Proteobacteria
38.7804	0	MexC	Multidrug	Proteobacteria
11.2527	0	NDM-17	Beta Lactam	Proteobacteria
27.2133	0	OXA-134	Beta Lactam	Bacteria
16.1248	0	adeL	Multidrug	Proteobacteria
297.323	0	APH3-Ia	Aminoglycoside	Proteobacteria
35.0908	0	adeH	Multidrug	Actinobacteria
40.8199	0	mupA	mupirocin	Firmicutes
192.889	0	OpmB	Multidrug	Proteobacteria
21.7133	0	emrB	Fluoroquinolone	Proteobacteria
32.7897	0	ACT-29	Beta Lactam	Actinobacteria
42.3317	0	MexR	Multidrug	Proteobacteria
27.1629	0	IND-6	Beta Lactam	Actinobacteria
45.981	0	vanHB	Glycopeptide	Proteobacteria
22.2242	0	LRA-19	Beta Lactam	Proteobacteria
18.0196	0	AAC6-Ib-cr	Multidrug	Proteobacteria
16.163	0	TaeA	Pleuromutilin	Proteobacteria
48.7847	0	SMB-1	Beta Lactam	Proteobacteria
70.5832	0	aadA24	Aminoglycoside	Bacteria
75.3622	0	sul1	Sulfonamide	Bacteria
31.5817	0	adeI	Multidrug	Proteobacteria
20.6736	4486.59	LRA-13	Beta Lactam	Proteobacteria
7.40805	0	TEM-71	Beta Lactam	Bacteria
420.516	0	OXA-212	Beta Lactam	Proteobacteria
9.80478	0	chrB	Multidrug	Proteobacteria
25.1345	0	adeF	Multidrug	Proteobacteria
16.163	0	OprA	Multidrug	Firmicutes
10.1596	0	AER-1	Beta Lactam	Proteobacteria
24.2445	0	IND-5	Beta Lactam	Proteobacteria
12.1223	0	tetX	Tetracycline	Proteobacteria
181.834	0	APH3-Ib	Aminoglycoside	Firmicutes
11.4953	0	tetO	Tetracycline	Proteobacteria
16.2616	0	tetK	Tetracycline	Proteobacteria
36.4874	0	OXA-42	Beta Lactam	Proteobacteria
15.5569	0	rmtB	Aminoglycoside	Proteobacteria
34.4858	0	APH2-IIa	Aminoglycoside	Proteobacteria
25.842	0	MexD	Multidrug	Proteobacteria
18.3809	0	macA	Macrolide	Bacteroidetes
31.7488		murA	fosfomycin	Firmicutes
81.928	0	EBR-1	Beta Lactam	Bacteria
32.2609	0	tet32	Tetracycline	Bacteria
17.0955	0	mexN	Chloramphenicol	Proteobacteria
166.482	0	APH6-Id	Aminoglycoside	Proteobacteria
50.5095	0	otrB (Tet347)	Tetracycline	Proteobacteria
56.5525	0	OXA-362	Beta Lactam	Proteobacteria
12.921	0	OpmH	Multidrug	Bacteria
30.5037	0	lnuA	Lincosamide	Actinobacteria
16.6162	0	OXA-361	Beta Lactam	Firmicutes
19.4461	0	MuxB	Multidrug	Proteobacteria
132.628	0	mexM	Chloramphenicol	Proteobacteria
33.7108	0	srmB	Macrolide	Proteobacteria
18.9142	0	Sed-1	Beta Lactam	Proteobacteria
15.4334	0	tetH	Tetracycline	Proteobacteria
16.4623	4022.36	dfrA10	Diaminopyrimidine	Firmicutes
22.4486	0	Erm38	Multidrug	Proteobacteria
38.0986	0	OpmH	Multidrug	Bacteria
23.5488	0	arr-4	Rifamycin	Proteobacteria
11.8755	0	AAC6-IIc	Aminoglycoside	Bacteria
39.2191	0	OXA-22	Beta Lactam	Bacteria
21.1659	0	otrB (Tet347)	Tetracycline	Proteobacteria
678.921	0	msrE	Multidrug	Firmicutes
666.725	0	mphD	Macrolide	Proteobacteria
14.8161	0	ErmR	Multidrug	Proteobacteria
23.6949	0	BcI	Beta Lactam	Proteobacteria
33.4089	0	EXO-1	Beta Lactam	Proteobacteria
86.029	0	mexM	Chloramphenicol	Proteobacteria
14.1856	0	tetA46	Tetracycline	Proteobacteria
27.5938	0	adeG	Multidrug	Proteobacteria
211.406	330.185	adeF	Multidrug	Proteobacteria
190.343	252.242	adeF	Multidrug	Bacteria
26.9151	0	MOX-6	Beta Lactam	Proteobacteria
9.73321	0	adeK	Beta Lactam	Proteobacteria
50.0412	0	adeJ	Multidrug	Unknown
40.0764	0	AAC2-Ic	Aminoglycoside	Unknown
41.979	0	MexC	Multidrug	Unknown
	Key
	Beta Lactam= ACC-1;OXA-58;OXA-363;OXA-212;OXA-50;NDM-17;OXA-134;ACT-29;LRA-19;SMB-1;LRA-13;TEM-71;OXA-42;EBR-1;OXA-362;OXA-361;Sed-1;OXA-22;BcI; MOX-6; ACC-1;adeK;EXO-1;AER-1;IND-6;IND-5
	Multidrug resistance=abeM;abeS;mgrA;adeJ;MexC;adeL;adeH;OpmB;MexR;AAC6-Ib-cr;adeI;chrB;adeF;OprA;MexD;MuxB;Erm38;msrE;ErmR;adeG;OpmH
	Sulfonamide =sul2;sul1
	Tetracycline=tet39;tetX, tet32, tetK, tetH, tetO, tetA46, otrB (Tet347)
	Glycopeptide =vanHB
	Pleuromutilin =TaeA
	Chloramphenicol=mexN;mexM
	Lincosamide =lnuA
	Diaminopyrimidine=dfrA10
	Rifamycin =arr-4
	Macrolide =mphD macA, srmB
	Aminoglycoside=aadA24, APH6-Id, AAC6-IIc, rmtB, AAC2-Ic, APH3-Ib, APH2-Iia; APH3-Ia; ANT3-IIc
	Fluoroquinolone=emrB
	Streptogramin= vatD

## Sheet: S2
Supplementary Table S2. Copper resistance genes
MRO_name	Lake Afdera	Assale salt plain	Functional role	Per. identity	Taxonomy
copA	9.15	24.45	Copper-translocating P-type ATPase	100	Bradyrhizobium sp. STM 3843
CopZ	11.4	16.49	Copper chaperone	98.55	Enterococcus hirae ATCC 9790
MO	8.58	0	Multicopper oxidase	100	Rhodococcus pyridinivorans
CopD	2.65	4.76	Copper resistance protein	100	Frankia sp. CcI3
CopG	6.72	6.4	CopG protein	100	Escherichia coli (strain K12)
CopB	14.43	14.81	Copper resistance protein B	100	Brevundimonas diminuta ATCC 11568
copC	22.21	22.99	Copper resistance protein C	100	Frankia sp. CcI3
CusR	5.15	0	Copper-sensing two-component system response regulator	100	Klebsiella pneumoniae subsp. pneumoniae NTUH-K2044
cusC	3.78	6.73	Cation efflux system protein CusC precursor	99.78	Escherichia coli str. K-12
CutA	4.03	3.49	Periplasmic divalent cation tolerance protein	99.12	Escherichia sp. 1_1_43
CutC	3.25	7.01	Cytoplasmic copper homeostasis protein	99.58	Escherichia coli TA271
CutF	4.78	4.62	Copper homeostasis protein CutF precursor	99.58	Escherichia coli str. K-12 substr. MG1655
CutE	4.56	4.67	Copper homeostasis protein	99.61	Escherichia coli]

## Sheet: S3
Supplementary Table S3. Mercury resistance genes
MRO_name	L.Afdera	Assale salt plain	Functional role	Per. identity	Taxonomy
MerR	6.63	4.62	Mercuric resistance operon regulatory protein	100	Cupriavidus metallidurans CH34
MerT	1.24	0	Mercuric transport protein	na
MerP	0	1.74	Periplasmic mercury(+2) binding protein	na
MerC	2.98	0	Mercuric transport protein	na
MerE	9.43	0	Mercuric transport protein	na
MerB	3.56	3.73	Organomercurial lyase (EC 4.99.1.2)	99.54	Staphylococcus aureus subsp. aureus str. CF-Marseille

## Sheet: S4
Supplementary Table S4. Cadmium resistance genes
MRO_name	Lake Afdera	Assale salt plain	Funtional role	Per. identity	Taxonomy
cadA	2.43	0	Cadmium-transporting ATPase (EC 3.6.3.3)	99.13	Helicobacter pylori HPAG1
cadC	2.87	3.87	Cadmium efflux system accessory protein	99.18	Staphylococcus aureus
cadD	3.88	0	Cadmium resistance protein	99.51	Staphylococcus aureus A8819

## Sheet: S5
Supplementary Table S5. Chromium resistance genes
MRO_name	Lake Afdera	Assale salt plain	Functional role	Per.identity	Taxonomy
ChrB	1.93	2.91	Chromate resistance protein	100	Brucella tritici
ChrA	2.06	2.89	Chromate transport protein	99.76	Pseudomonas aeruginosa

## Sheet: S6
Supplementary Table S6. Zinc resistance genes
MRO_name	Lake Afdera	Assale salt plain	Functional role	Per.identity	Taxonomy
ZntB	1.89	19.15			Synechocystis sp. (strain PCC 6803 / Kazusa)

## Sheet: S7
Supplementary Table S7. Lead resistance genes
MRO_name	Lake Afdera	Assale salt plain	Functional role	Per.identity	Taxonomy
PbrA	2.01	2.86	P-type ATPase involved in Pb(II) resistance	68	Ralstonia metallidurans

## Sheet: S8
Supplementary Table S8. Arsenic resistance genes
MRO_name	Lake Afdera	Assale salt plain	Functional role	Per.identity	Taxonomy
arsM	4.35	0	arsenite S-adenosylmethyltransferase	100	Pelotomaculum thermopropionicum SI

## Sheet: S9
Supplementary Table S9. Details of ARGs vs MRGs and the associated microbial taxonomy
Category	Type	Relative AB (%)_Lake Afdera	Relative AB (%)_Assale salt plain	Taxonomy_phylum
Antimicrobial resistance
Sulfonamide	2	156.973	0	Pseudomonodota
Tetracycline	9	19.2705	0	Pseudomonodota
Glycopeptide	1	45.981	0	Pseudomonodota
Pleuromutilin	1	16.163	0	Pseudomonodota
Chloramphenicol	2	74.8618	0	Pseudomonodota
Lincosamide	1	30.5037	0	Actinomycetota
Diaminopyrimidine	1	16.4623	4022.36	Bacilliota
Rifamycin	1	23.5488	0	Pseudomonodota
Macrolide	3	239.605	0	Bacteroidota
Aminoglycoside	9	312.549	0	Pseudomonodota
Fluoroquinolone	1	21.7133	0	Pseudomonodota
Streptogramin	1	140.109	0	Pseudomonodota
Multidrug	21	89.2058	291.214	Pseudomonodota
Beta Lactam	26	45.593	4486.59	Pseudomonodota
Mupirocin	1	40.8199	0	Bacilliota
Fosfomycin	1	31.7488	0	Bacilliota
Heavy metal resistance
Cu	13	8.9666	17.615	Pseudomonodota
Hg	6	4.768	13.633	Pseudomonodota
Cd	6	4.46	0	Bacilliota
Cr	2	1.995	0	Pseudomonodota
Zn	1	1.89	8.15	Actinomycetota
Pb	1	2.01	2.98	Pseudomonodota
As	1	4.35	0	Pseudomonodota
Multi	9	3.981	5.092	Pseudomonodota		Related to Cu, Zn, Pb, Co, Mg, Hg, Cd and Ni

## Sheet: S10
Supplementary Table S10. Details of ARGs vs microbial taxonomy
ARO_name	ARGs category	Lake Afdera	Assale salt plain	Taxonomy
OXA-363	Beta Lactam	134.789	0	k__Bacteria;p__Proteobacteria;c__Gammaproteobacteria;o__Pseudomonadales;f__Moraxellaceae;g__Acinetobacter
abeM	Multidrug resistance	35.4969	0	k__Bacteria;p__Proteobacteria;c__Gammaproteobacteria;o__Pseudomonadales;f__Moraxellaceae;g__Acinetobacter
OXA-58	Beta Lactam	31.9893	0	k__Bacteria;p__Proteobacteria;c__Gammaproteobacteria
ACC-1	Beta Lactam	37.7391	0	k__Bacteria;p__Proteobacteria;c__Alphaproteobacteria;o__Sphingomonadales;f__Sphingomonadaceae
sul2	Sulfonamide	238.583	0	k__Bacteria;p__Proteobacteria
tet39	Tetracycline	162.146	0	k__Bacteria;p__Proteobacteria;c__Gammaproteobacteria;o__Pseudomonadales;f__Moraxellaceae;g__Acinetobacter
abeS	Multidrug resistance	24.2445	0	k__Bacteria;p__Proteobacteria;c__Gammaproteobacteria;o__Pseudomonadales;f__Moraxellaceae;g__Acinetobacter
OXA-50	Beta Lactam	11.0021	0	k__Bacteria;p__Proteobacteria;c__Alphaproteobacteria;o__Rhizobiales;f__Bradyrhizobiaceae;g__Bradyrhizobium
mgrA	Multidrug resistance	27.0294	0	k__Bacteria;p__Proteobacteria;c__Gammaproteobacteria;o__Pseudomonadales;f__Moraxellaceae;g__Acinetobacter
adeJ	Multidrug resistance	26.7761	0	k__Bacteria;p__Proteobacteria;c__Gammaproteobacteria;o__Pseudomonadales;f__Moraxellaceae;g__Acinetobacter
ANT3-IIc	Aminoglycoside	1994.72	0	k__Bacteria;p__Proteobacteria;c__Gammaproteobacteria;o__Pseudomonadales;f__Moraxellaceae;g__Acinetobacter
vatD	Streptogramin	140.109	0	k__Bacteria;p__Proteobacteria;c__Gammaproteobacteria;o__Pseudomonadales;f__Moraxellaceae;g__Acinetobacter
MexC	Multidrug resistance	38.7804	0	k__Bacteria;p__Proteobacteria;c__Alphaproteobacteria;o__Sphingomonadales;f__Sphingomonadaceae;g__Sphingobium
NDM-17	Beta Lactam	11.2527	0	k__Bacteria;p__Proteobacteria;c__Alphaproteobacteria;o__Caulobacterales;f__Caulobacteraceae;g__Caulobacter;s__Caulobacter vibrioides
OXA-134	Beta Lactam	27.2133	0	k__Bacteria;p__Proteobacteria;c__Gammaproteobacteria;o__Pseudomonadales;f__Moraxellaceae;g__Acinetobacter
adeL	Multidrug resistance	16.1248	0	k__Bacteria;p__Proteobacteria;c__Gammaproteobacteria;o__Pseudomonadales;f__Moraxellaceae;g__Acinetobacter
APH3-Ia	Aminoglycoside	297.323	0	k__Bacteria;p__Proteobacteria;c__Gammaproteobacteria;o__Pseudomonadales;f__Moraxellaceae;g__Acinetobacter;s__Acinetobacter baumannii
Staphylococcus mupA conferring resistance to mupirocin	mupirocin	40.8199	0	k__Bacteria;p__Firmicutes;c__Bacilli
adeH	Multidrug resistance	35.0908	0	k__Bacteria;p__Actinobacteria;c__Actinobacteria;o__Propionibacteriales;f__Propionibacteriaceae
OpmB	Multidrug resistance	192.889	0	k__Bacteria;p__Proteobacteria;c__Gammaproteobacteria;o__Pseudomonadales;f__Pseudomonadaceae;g__Pseudomonas
emrB	Fluoroquinolone	21.7133	0	k__Bacteria;p__Proteobacteria;c__Gammaproteobacteria;o__Enterobacterales;f__Enterobacteriaceae
ACT-29	Beta Lactam	32.7897	0	k__Bacteria;p__Actinobacteria;c__Actinobacteria;o__Micrococcales;f__Microbacteriaceae
MexR	Multidrug resistance	42.3317	0	k__Bacteria;p__Proteobacteria;c__Gammaproteobacteria;o__Pseudomonadales;f__Pseudomonadaceae;g__Pseudomonas
IND-6	Beta Lactam	27.1629	0	k__Bacteria;p__Actinobacteria;c__Actinobacteria;o__Corynebacteriales;f__Nocardiaceae;g__Nocardia;s__Nocardia amikacinitolerans
vanHB	Glycopeptide	45.981	0	k__Bacteria;p__Proteobacteria;c__Gammaproteobacteria;o__Pseudomonadales;f__Pseudomonadaceae;g__Pseudomonas
LRA-19	Beta Lactam	22.2242	0	k__Bacteria;p__Proteobacteria;c__Alphaproteobacteria;o__Rhizobiales;f__Phyllobacteriaceae;g__Mesorhizobium
AAC6-Ib-cr	Multidrug resistance	18.0196	0	k__Bacteria;p__Proteobacteria;c__Betaproteobacteria;o__Burkholderiales;f__Burkholderiaceae;g__Burkholderia
TaeA	Pleuromutilin	16.163	0	k__Bacteria;p__Proteobacteria;c__Alphaproteobacteria;o__Sphingomonadales;f__Sphingomonadaceae;g__Sphingomonas;s__Sphingomonas astaxanthinifaciens
SMB-1	Beta Lactam	48.7847	0	k__Bacteria;p__Proteobacteria
aadA24	Aminoglycoside	70.5832	0	k__Bacteria;p__Proteobacteria;c__Gammaproteobacteria;o__Pseudomonadales;f__Moraxellaceae;g__Acinetobacter
sul1	Sulfonamide	75.3622	0	k__Bacteria;p__Proteobacteria;c__Gammaproteobacteria;o__Pseudomonadales;f__Moraxellaceae;g__Acinetobacter
adeI	Multidrug resistance	31.5817	0	k__Bacteria;p__Proteobacteria;c__Gammaproteobacteria;o__Pseudomonadales;f__Pseudomonadaceae;g__Pseudomonas
LRA-13	Beta Lactam	20.6736	4486.59	k__Bacteria;p__Proteobacteria;c__Alphaproteobacteria;o__Caulobacterales;f__Caulobacteraceae;g__Caulobacter;s__Caulobacter vibrioides
TEM-71	Beta Lactam	7.40805	0	k__Bacteria;p__Proteobacteria;c__Gammaproteobacteria;o__Pseudomonadales;f__Moraxellaceae;g__Acinetobacter
OXA-212	Beta Lactam	420.516	0	k__Bacteria;p__Proteobacteria;c__Gammaproteobacteria;o__Aeromonadales;f__Aeromonadaceae;g__Aeromonas
chrB	Multidrug resistance	9.80478	0	k__Bacteria;p__Proteobacteria;c__Gammaproteobacteria;o__Pseudomonadales;f__Moraxellaceae;g__Acinetobacter
adeF	Multidrug resistance	25.1345	0	k__Bacteria;p__Proteobacteria;c__Gammaproteobacteria;o__Legionellales;f__Legionellaceae;g__Legionella
OprA	Multidrug resistance	16.163	0	k__Bacteria;p__Firmicutes;c__Bacilli;o__Lactobacillales;f__Lactobacillaceae;g__Pediococcus;s__Pediococcus acidilactici
AER-1	Beta Lactam	10.1596	0	k__Bacteria;p__Proteobacteria;c__Alphaproteobacteria;o__Sphingomonadales;f__Sphingomonadaceae;g__Sphingomonas;s__Sphingomonas astaxanthinifaciens
IND-5	Beta Lactam	24.2445	0	k__Bacteria;p__Proteobacteria;c__Alphaproteobacteria;o__Rhizobiales;f__Bradyrhizobiaceae;g__Bradyrhizobium
tetX	Tetracycline	12.1223	0	k__Bacteria;p__Proteobacteria
APH3-Ib	Aminoglycoside	181.834	0	k__Bacteria;p__Firmicutes;c__Bacilli;o__Bacillales;f__Staphylococcaceae;g__Staphylococcus;s__Staphylococcus aureus
tetO	Tetracycline	11.4953	0	k__Bacteria;p__Proteobacteria;c__Gammaproteobacteria;o__Pseudomonadales;f__Moraxellaceae;g__Acinetobacter;s__Acinetobacter johnsonii
tetK	Tetracycline	16.2616	0	k__Bacteria;p__Proteobacteria;c__Gammaproteobacteria;o__Pseudomonadales;f__Moraxellaceae;g__Acinetobacter
OXA-42	Beta Lactam	36.4874	0	k__Bacteria;p__Proteobacteria;c__Betaproteobacteria;o__Burkholderiales
rmtB	Aminoglycoside	15.5569	0	k__Bacteria;p__Proteobacteria;c__Betaproteobacteria;o__Burkholderiales;f__Burkholderiaceae
APH2-IIa	Aminoglycoside	34.4858	0	k__Bacteria;p__Proteobacteria;c__Alphaproteobacteria;o__Sphingomonadales;f__Sphingomonadaceae;g__Sphingomonas
adeF	Multidrug resistance	52.2299	0	k__Bacteria;p__Proteobacteria;c__Betaproteobacteria;o__Burkholderiales
MexD	Multidrug resistance	25.842	0	k__Bacteria;p__Proteobacteria
macA	Macrolide	18.3809	0	k__Bacteria;p__Bacteroidetes;c__Flavobacteriia;o__Flavobacteriales;f__Flavobacteriaceae;g__Empedobacter;s__Empedobacter brevis
adeF	Multidrug resistance	72.8214	0	k__Bacteria;p__Proteobacteria;c__Betaproteobacteria;o__Burkholderiales;f__Unclassified
Chlamydia trachomatis intrinsic murA conferring resistance to fosfomycin	fosfomycin	31.7488	0	k__Bacteria;p__Firmicutes;c__Bacilli
EBR-1 beta-lactamase	Beta Lactam	81.928	0	k__Bacteria;p__Proteobacteria;c__Gammaproteobacteria;o__Pseudomonadales;f__Moraxellaceae;g__Acinetobacter;s__Acinetobacter johnsonii
tet32	Tetracycline	32.2609	0	k__Bacteria;p__Proteobacteria;c__Gammaproteobacteria;o__Pseudomonadales;f__Moraxellaceae;g__Acinetobacter;s__Acinetobacter lwoffii
mexN	Chloramphenicol	17.0955	0	k__Bacteria;p__Proteobacteria;c__Gammaproteobacteria;o__Pseudomonadales;f__Moraxellaceae;g__Acinetobacter
APH6-Id	Aminoglycoside	166.482	0	k__Bacteria;p__Proteobacteria;c__Gammaproteobacteria;o__Pseudomonadales;f__Moraxellaceae;g__Acinetobacter;s__Acinetobacter baumannii
otrB	Tetracycline	50.5095	0	k__Bacteria;p__Proteobacteria;c__Gammaproteobacteria;o__Pseudomonadales;f__Moraxellaceae;g__Acinetobacter;s__Acinetobacter lwoffii
OXA-362	Beta Lactam	56.5525	0	k__Bacteria;p__Proteobacteria;c__Alphaproteobacteria;o__Sphingomonadales;f__Sphingomonadaceae;g__Sphingomonas;s__Sphingomonas astaxanthinifaciens
OpmH	Multidrug resistance	12.921	0	k__Bacteria;p__Proteobacteria;c__Gammaproteobacteria;o__Pseudomonadales;f__Moraxellaceae;g__Acinetobacter;s__Acinetobacter lwoffii
lnuA	Lincosamide	30.5037	0	k__Bacteria;p__Actinobacteria;c__Actinobacteria
OXA-361	Beta Lactam	16.6162	0	k__Bacteria;p__Firmicutes;c__Bacilli;o__Lactobacillales;f__Lactobacillaceae;g__Lactobacillus;s__Lactobacillus alimentarius
MuxB	Multidrug resistance	19.4461	0	k__Bacteria;p__Proteobacteria;c__Alphaproteobacteria;o__Rhizobiales;f__Bradyrhizobiaceae;g__Bradyrhizobium
mexM	Chloramphenicol	132.628	0	k__Bacteria;p__Proteobacteria;c__Gammaproteobacteria
srmB	Macrolide	33.7108	0	k__Bacteria;p__Proteobacteria;c__Alphaproteobacteria;o__Rhizobiales;f__Phyllobacteriaceae;g__Mesorhizobium;s__Mesorhizobium sp. LNHC232B00
Sed-1	Beta Lactam	18.9142	0	k__Bacteria;p__Proteobacteria;c__Gammaproteobacteria;o__Aeromonadales;f__Aeromonadaceae;g__Aeromonas
tetH	Tetracycline	15.4334	0	k__Bacteria;p__Proteobacteria;c__Alphaproteobacteria;o__Rhizobiales;f__Bradyrhizobiaceae;g__Afipia
dfrA10	Diaminopyrimidine	16.4623	4022.36	k__Bacteria;p__Firmicutes;c__Bacilli
tlrB conferring tylosin resistance	tylosin	19.7548	0	k__Bacteria;p__Proteobacteria;c__Gammaproteobacteria;o__Pseudomonadales;f__Moraxellaceae;g__Acinetobacter;s__Acinetobacter lwoffii
Erm38	Multidrug resistance	22.4486	0	k__Bacteria;p__Proteobacteria;c__Gammaproteobacteria;o__Pseudomonadales;f__Moraxellaceae;g__Acinetobacter
OpmH	Multidrug resistance	38.0986	0	k__Bacteria;p__Proteobacteria;c__Gammaproteobacteria;o__Pseudomonadales;f__Moraxellaceae;g__Acinetobacter
arr-4	Rifamycin	23.5488	0	k__Bacteria;p__Proteobacteria;c__Gammaproteobacteria
AAC6-IIc	Aminoglycoside	11.8755	0	k__Bacteria;p__Proteobacteria;c__Alphaproteobacteria;o__Rhizobiales;f__Phyllobacteriaceae;g__Mesorhizobium
adeF	Multidrug resistance	27.4938	0	k__Bacteria;p__Proteobacteria
OXA-22	Beta Lactam	39.2191	0	k__Bacteria;p__Proteobacteria;c__Gammaproteobacteria;o__Pseudomonadales;f__Pseudomonadaceae;g__Pseudomonas
otrB	Tetracycline	21.1659	0	k__Bacteria;p__Proteobacteria;c__Alphaproteobacteria;o__Caulobacterales;f__Caulobacteraceae;g__Caulobacter;s__Caulobacter vibrioides
msrE	Multidrug resistance	678.921	0	k__Bacteria;p__Firmicutes;c__Bacilli;o__Bacillales;f__Bacillaceae;g__Bacillus
mphD	Macrolide	707.628	0	k__Bacteria;p__Proteobacteria;c__Alphaproteobacteria;o__Rhizobiales;f__Methylobacteriaceae;g__Methylobacterium
mphD	Macrolide	666.725	0	k__Bacteria;p__Proteobacteria;c__Alphaproteobacteria;o__Rhizobiales;f__Methylobacteriaceae;g__Methylobacterium
ErmR	Multidrug resistance	14.8161	0	k__Bacteria;p__Proteobacteria;c__Alphaproteobacteria;o__Rhizobiales;f__Phyllobacteriaceae;g__Mesorhizobium
BcI	Beta Lactam	23.6949	0	k__Bacteria;p__Proteobacteria;c__Gammaproteobacteria;o__Pseudomonadales;f__Moraxellaceae;g__Acinetobacter;s__Acinetobacter pittii
EXO-1	Beta Lactam	33.4089	0	k__Bacteria;p__Proteobacteria
mexM	Chloramphenicol	86.029	0	k__Bacteria;p__Proteobacteria;c__Gammaproteobacteria;o__Pseudomonadales;f__Pseudomonadaceae;g__Pseudomonas
tetA46	Tetracycline	14.1856	0	k__Bacteria;p__Proteobacteria;c__Gammaproteobacteria;o__Aeromonadales;f__Aeromonadaceae;g__Aeromonas;s__Aeromonas caviae
adeG	Multidrug resistance	27.5938	0	k__Bacteria;p__Proteobacteria;c__Gammaproteobacteria;o__Pseudomonadales;f__Moraxellaceae;g__Acinetobacter
adeF	Multidrug resistance	211.406	330.185	k__Bacteria;p__Proteobacteria;c__Gammaproteobacteria;o__Pseudomonadales;f__Moraxellaceae;g__Acinetobacter
adeF	Multidrug resistance	190.343	252.242	k__Bacteria;p__Proteobacteria;c__Alphaproteobacteria;o__Caulobacterales;f__Caulobacteraceae;g__Caulobacter;s__Caulobacter vibrioides
MOX-6	Beta Lactam	26.9151	0	k__Bacteria;p__Proteobacteria;c__Alphaproteobacteria;o__Caulobacterales;f__Caulobacteraceae;g__Caulobacter;s__Caulobacter vibrioides
adeK	Beta Lactam	9.73321	0	k__Bacteria;p__Proteobacteria;c__Gammaproteobacteria;o__Pseudomonadales
adeJ	Multidrug resistance	50.0412	0	Unknown
adeF	Multidrug resistance	98.4958	0	Unknown
AAC2-Ic	Aminoglycoside	40.0764	0	Unknown
MexC	Multidrug resistance	41.979	0	Unknown
	Proteobacteria=76
	Firmicutes=7
	Actinobacteria=4
	Bacteroidetes=1

[truncated: 4 more sheets: S11, S12, S13, S14]
